# Supplementary material for: What Drives Task Performance During Animal Fluency in People With Alzheimer’s Disease?
Source: Front Psychol. 2020 Jul 21;11:1485. doi: 10.3389/fpsyg.2020.01485 (PMC7388773; doi:10.3389/fpsyg.2020.01485)
Supplement: Supplementary file 1 [file Data_Sheet_1.xlsx]

## Sheet: Data
subID	edu	MMSE	entryage	onsetage	gender	TotalWords	SINGLIMS_ES	Impaired	CL	SW	CL_CR	SW_CR	Frequency	Imageability	Familiarity	Concreteness	AgeOfAcquisition	LSA	LengthPhonemes	OrthographicSimilarity	PhonologicalSimilarity
1	14	18	57	54	1	11	t=-2.006; p=0.024	1	0.2	9	0.24	9.47	38.8445	617.25	545.125	4.90625	4.55182	0.526863	3.81818	13	11.9091
3	17	20	56	53	1	5	t=-3.110; p=0.001	1	0.25	3	-0.25	2.91	25.508	604	516	4.852	4.338	0.43916	3.8	12.75	15.4
23	15	16	78	75	1	3	t= -3.363; p=0.005	1	0.75	3	0.25	4.35	18.1933	599.5	517.5	4.94333	5.13333	0.1716	4	5.5	17.3333
29	14	21	67	63	1	11	t=-1.705; p=0.004	1	0.56	8	0.1	8.97	28.7536	617.778	526.333	4.946	4.62091	0.479589	3.90909	10	12.6364
49	12	19	56	53	0	9	t=-2.560; p=0.005	1	0.33	8	-0.05	8.76	25.1078	622.75	538.75	4.89556	4.06	0.578176	4.55556	7.66667	10.8889
51	15	26	65	62	0	12	t=-0.758; p=0.225	0	1	7	0.53	7.7	27.9673	621.222	535.111	4.926	4.25273	0.555459	4.41667	8.22222	9.90909
125	12	10	77	75	1	5	t=-2.643; p=0.004	1	0.75	3	0.32	4.81	29.562	612	501	4.975	4.798	0.47626	4.6	4	6
134	8	24	77	71	0	7	t=-2.159; p=0.02	1	1.67	2	1.33	4.49	43.59	613.5	539.333	4.91143	4.05571	0.49525	3.14286	15	18
157	20	19	83	79	1	10	t=-1.449; p=0.07	0	0.9	9	0.27	9.75	33.294	607.889	526.889	4.87	4.665	0.58482	3.5	11.4444	14.1
181	12	20	78	74	0	17	t=-0.284; p=0.388	0	0.92	11	0.48	12.86	20.98	621.154	529.727	4.8825	4.83882	0.618802	4.41176	8.38462	11.6429
184	12	27	63	60	1	11	t=-1.705; p=0.004	1	1.67	5	1.26	6.11	29.3236	617.273	504.818	4.96091	4.46909	0.691988	3.72727	11.1111	13.4545
203	10	20	71	68	1	6	t=-2.411; p=0.008	1	1	2	0.63	3.85	9.172	609.5	454.25	4.885	5.66	0.493844	5.66667	1	5.5
207	9	13	61	58	1	3	t=-3.107; p=0.001	1	0.5	1	0.17	2.52	51.6733	622.333	590.667	4.90333	3.33333	0.923643	3	13.3333	26.6667
216	8	20	72	69	0	9	t=-1.575; p=0.06	0	0.45	10	0.13	12.24	28.7944	616.143	522.143	4.91222	4.57	0.495682	4.66667	11.5	11.75
269	15	17	72	69	0	4	t= -3.600; p=0.001	1	0.33	2	-0.16	3.05	74.8175	623	559.25	4.8925	3.925	0.438828	3	12.25	19
270	13	23	63	59	0	23	t=1.067; p=0.144	0	1	12	0.58	12.94	23.8036	606.526	507.167	4.86158	5.45818	0.534407	4.78261	7.84615	10.9091
283	12	23	61	58	0	10	t=-1.484; p=0.069	0	0.6	9	0.2	10.01	30.529	624.667	528.667	4.936	4.276	0.477331	4.3	11.1429	16.3333
310	9	19	69	66	0	14	t=-0.556; p=0.283	0	1.29	6	0.94	7.92	11.9377	612.2	512.625	4.91538	5.03	0.666714	5.78571	4.125	6.9
311	12	13	57	53	0	7	t=-3.043; p=0.001	1	0.4	4	0.01	4.81	20.1743	616.2	520.2	4.91143	4.76143	0.575965	5.28571	8.2	16.6
325	11	20	71	66	0	8	t=-1.948; p=0.026	1	0.14	6	-0.25	7.68	30.4325	623.75	524.875	4.95	4.11125	0.455923	3.75	9.14286	11.375
339	9	20	77	74	1	10	t=-1.484; p=0.069	0	0.33	8	-0.03	10.32	27.563	616.556	517	4.939	4.474	0.542785	4.2	10.375	14.2222
341	12	20	87	84	0	12	t=-0.288; p=0.387	0	1	6	0.55	8.31	35.5158	599.083	529.667	4.705	4.40917	0.469583	3.25	12.2727	17.9167
342	14	22	88	81	0	11	t=-1.219; p=0.11	0	0	12	-0.5	14.02	22.8591	597.2	524	4.901	6.35727	0.376255	4.27273	5.57143	9.9
343	12	19	66	63	0	7	t=-2.179; p=0.015	1	1	3	0.59	4.26	33.0471	624.714	544	4.92286	4.04429	0.508447	3	11.1429	18.7143
350	12	19	80	77	0	2	t=-3.483; p=0.001	1	1	0	0.56	1.96	56.505	626.5	590	4.855	3.24	0.923643	3	18	24
355	18	24	85	83	0	9	t=-1.449; p=0.07	0	1.14	6	0.56	7.19	37.8378	626.75	542.75	4.94222	4.14222	0.701003	3.33333	11.3333	14.2222
356	12	20	57	56	0	6	t=-3.271; p=0.001	1	1.17	5	0.78	5.81	44.775	627.167	553.667	4.91167	3.61167	0.533247	3.16667	13.1667	16.1667
357	8	24	67	67	0	15	t=0.175; p=0.43	0	2.6	4	2.28	5.99	30.6414	620.5	528.769	4.92933	4.24533	0.559887	3.73333	8.57143	13.9286
358	15	18	60	55	0	11	t=-1.705; p=0.004	1	0.44	8	-0.02	8.45	28.3227	609.1	515.8	4.91273	4.64455	0.551821	4	10.2222	14.4
360	9	18	75	72	0	6	t=-2.643; p=0.004	1	0.6	4	0.24	6.22	69.83	619	555.833	4.95167	3.975	0.502613	3.16667	9.33333	18
368	13	19	68	66	0	6	t=-2.889; p=0.002	1	1	3	0.57	4.19	38.1	619.4	538.4	4.90667	4.11333	0.638548	3.33333	12.4	16.5
369	12	22	73	71	0	2	t=-3.339; p=0.001	1	1	0	0.58	1.61	53.655	628	544.5	4.98	4.045	0.468663	2.5	14	15
381	12	16	75	65	0	6	t=-2.411; p=0.008	1	0.75	3	0.32	4.71	10.5975	619	485.667	4.872	5.775	0.596826	5.33333	1	3.25
461	10	20	85	82	0	9	t=-1.434; p=0.07	0	0.8	4	0.4	6.55	31.9222	623.625	533.5	4.91	4.08444	0.434221	3.66667	10.125	11.4444
472	10	21	83	77	0	12	t=-0.288; p=0.387	0	0.27	14	-0.13	16.45	29.7292	610.818	520.182	4.94	4.4425	0.520334	4	7.18182	11.1667
488	12	20	64	62	0	11	t=-1.252; p=0.106	0	1.8	4	1.4	5.16	25.6109	614	514.778	4.93545	4.50455	0.669374	4.09091	7.7	10.7
492	12	20	70	64	0	7	t=-2.179; p=0.015	1	2	3	1.58	4.46	23.8143	621.333	527.333	4.94286	4.54286	0.663722	5.28571	7.16667	11.6667
493	9	15	76	68	0	7	t=-2.179; p=0.015	1	4	1	3.64	3.27	31.7786	622.143	533.857	4.92571	3.86571	0.581849	3	13.4286	15.5714
544	13	25	70	68	1	15	t=-0.325; p=0.373	0	0.8	9	0.36	10.29	23.5967	619.9	528.4	4.90929	4.48867	0.583191	4	8.45455	11.4
551	8	17	79	75	0	12	t=-0.992; p=0.162	0	0.86	6	0.52	8.59	30.1425	620.444	536.889	4.91091	4.19364	0.591	3.91667	10.6667	16.4545
562	12	11	85	81	0	3	t=-3.190; p=0.001	1	1	1	0.55	3.21	36.29	628	544.5	4.90333	4.69667	0.468663	4.66667	14	15
563	8	15	83	75	0	4	t=-2.898; p=0.002	1	0.4	4	0.05	6.79	31.8275	626.5	553.5	4.8825	3.715	0.699534	4.25	12.3333	13.5
581	14	17	75	72	0	2	t=-3.837; p=0.001	1	4	0	3.53	1.37	56.505	626.5	590	4.855	3.24	0.923643	3	18	24
591	12	20	70	69	0	12	t=-1.020; p=0.154	0	1.5	5	1.08	6.46	27.7491	624.222	530.333	4.90091	4.46727	0.504195	5.16667	9.25	10.2
592	6	14	73	69	1	14	t=-0.177; p=0.45	0	0.36	10	0.08	12.63	36.9431	617.923	537.75	4.895	4.36429	0.431747	4.71429	9.8	12.3333
601	12	22	81	78	0	9	t=-1.434; p=0.07	0	0.19	15	-0.25	17.01	39.1911	620.556	530.556	4.94556	4.03444	0.518042	3.55556	12.625	15
609	12	12	70	65	0	2	t=-3.837; p=0.001	1	1	0	0.58	1.46	56.505	626.5	590	4.855	3.24	0.923643	3	18	24
615	12	16	76	73	0	6	t=-2.411; p=0.008	1	0.4	4	-0.03	5.76	30.3233	621.75	535	4.88667	4.575	0.698097	5.66667	6.66667	9.25
620	9	24	83	71	0	12	t=-0.556; p=0.28	0	1.14	6	0.77	8.62	28.6767	623.9	530.7	4.90667	4.44583	0.590287	4.58333	9	12.7
635	8	17	73	72	1	8	t=-1.867; p=0.04	1	1.67	2	1.34	4.29	23.9788	626.5	520	4.93143	4.2925	0.498593	3.75	9.66667	9.875
639	14	26	78	62	1	20	t=1.634; p=0.053	0	1	9	0.52	10.52	19.2988	614.214	506.077	4.89684	5.34	0.652448	4.8	9.69231	12.2
650	8	24	87	85	0	4	t=-2.898; p=0.002	1	1	1	0.64	3.99	55.08	627.25	567.25	4.9175	3.6425	0.591807	2.75	16	19.5
663	12	20	58	52	1	11	t=-2.086; p=0.019	1	3	3	2.61	3.86	31.5182	617.667	529.889	4.92727	4.37	0.633914	3.45455	9.09091	13
676	12	24	72	68	1	6	t=-2.411; p=0.008	1	0.5	3	0.08	4.56	47.3083	614.167	525.667	4.94	4.05833	0.474012	4	7.6	9.33333
690	14	12	68	64	0	9	t=-2.179; p=0.015	1	0.67	8	0.21	9.02	21.2156	617.167	542.833	4.88625	4.24889	0.76471	4.77778	12	10.6667
698	8	12	78	73	0	3	t=-3.107; p=0.001	1	2	0	1.66	2.54	24.9333	621.333	514.667	4.98667	4.58	0.519613	3	12	12.3333
702	12	20	65	62	0	17	t=0.139; p=0.445	0	0.73	10	0.32	11.21	18.4318	616.417	525.667	4.90437	4.87059	0.531428	5	6.41667	9.73333
705	12	13	71	63	0	7	t=-2.179; p=0.015	1	0.43	6	0.01	7.51	44.2429	625	536.857	4.95714	3.96	0.528499	3.57143	11.8333	12

## Sheet: DataDictionary
subID	subject ID, as per Becker, Boiler, Lopez, Saxton, & McGonigle, 1994
edu	education in years, as per Becker, Boiler, Lopez, Saxton, & McGonigle, 1994
MMSE	minimental state examination scores (Folstein, Folstein, & McHugh, 1975), as per Becker, Boiler, Lopez, Saxton, & McGonigle, 1994
entryage	age at time of assessment, as per Becker, Boiler, Lopez, Saxton, & McGonigle, 1994
onsetage	age at which AD was diagnosed, as per Becker, Boiler, Lopez, Saxton, & McGonigle, 1994
gender	gender (male/female), as per Becker, Boiler, Lopez, Saxton, & McGonigle, 1994
TotalWords	total number of words in animal fluency
SINGLIMS_ES	t-score and p-value of modified t-test singlims_es, as per Crawford, Garthwaite, & Porter, 2010
Impaired	impaired total number of words in comparison to non-brain-damaged participants (0 = not impaired; 1=impaired)
CL	raw cluster size, based on Troyer (2000)
SW	raw number of switches, based on Troyer (2000)
CL_CR	corrected clusters size, based on Troyer (2000)
SW_CR	corrected number of switches, based on Troyer (2000)
Frequency	mean frequency of words based on Baayen, Piepenbrock, & Gulikers, 1995
Imageability	mean imageabiltiy of words based on a combined database of Coltheart (1981); Juhasz, Lai, & Woodcock (2015); Stadthagen-Gonzalez & Davis (2006)
Familiarity	mean familiarity of words based on Coltheart (1981)
Concreteness	mean concreteness of words based on Brysbaert, Warriner, & Kuperman (2014)
AgeOfAcquisition	mean age of acquisition of words based on Kuperman, Stadthagen-Gonzalez, & Brysbaert (2012)
LSA	mean semantic association between pairs of words based on Günther, Dudschig & Kaup (2015)
LengthPhonemes	mean length in phonemes of words based on Davis (2005)
OrthographicSimilarity	mean orthographic similarity of words based on Davis (2005)
PhonologicalSimilarity	mean phonological similarity of words based on Davis (2005)
